# Supplementary material for: Changes in Microbial Composition During the Succession of Biological Soil Crusts in Alpine Hulun Buir Sandy Land, China
Source: Microb Ecol. 2024 Feb 16;87(1):43. doi: 10.1007/s00248-024-02359-2 (PMC10873229; doi:10.1007/s00248-024-02359-2)
Supplement: Supplementary file 1 — Supplementary file1 (XLSX 40 KB) [file 248_2024_2359_MOESM1_ESM.xlsx]

## Sheet: Table S1
	Bacteria									Fungi
Group	Sample\Estimators	ace	chao	coverage	shannon	simpson	sobs			Sample\Estimators	sobs	shannon	simpson	ace	chao	coverage
Stage 1	A1_1	1791.24	1752.66	0.993726	4.9788	0.025416	1460			A1_1	707	4.38	0.030041	783.473	775.763	0.997408
	A1_2	2232.68	2222.78	0.991174	6.07214	0.006531	1939			A1_2	742	5.08638	0.015829	754.698	757.622	0.999151
	A1_3	2018.07	1990.58	0.992579	4.84937	0.038071	1613			A1_3	954	4.57012	0.043477	1040.18	1038.17	0.99667
Stage 2	A2_1	2230.61	2276.83	0.992631	5.186	0.02196	1757			A2_1	699	3.54121	0.081719	846.106	816.586	0.996111
	A2_2	2044.57	2051.77	0.993451	5.06681	0.027768	1642			A2_2	977	4.71477	0.030673	1046.22	1038.7	0.997072
	A2_3	2108.3	2104.03	0.991857	5.00195	0.028391	1635			A2_3	856	4.33212	0.035469	958.456	973.75	0.996491
Stage 3	A3_1	2452.68	2471.22	0.990449	5.88695	0.008047	2025			A3_1	798	3.78321	0.124083	952.469	943.805	0.995843
	A3_2	2429.94	2383.66	0.991106	5.52082	0.012164	1935			A3_2	566	3.21391	0.10483	945.591	791.567	0.995486
	A3_3	2610.42	2627.64	0.990427	6.12445	0.005761	2231			A3_3	836	4.29082	0.081891	891.622	916.63	0.997564
Stage 4	A4_1	2742.67	2744.04	0.990982	5.92609	0.01179	2360			A4_1	649	3.90337	0.046521	792.339	764.816	0.996357
	A4_2	2104.06	2115.86	0.991555	5.67868	0.010666	1814			A4_2	440	3.15771	0.116732	503.512	507.881	0.997989
	A4_3	2739.31	2729.4	0.991463	5.8481	0.01487	2317			A4_3	691	4.10382	0.039234	894.221	894.03	0.995508
	Estimators	A1-Mean	A1-Sd	A3-Mean	A3-Sd	A2-Mean	A2-Sd	A4-Mean	A4-Sd	P_value(A1-A3)	P_adjust(A1-A3)	P_value(A1-A2)	P_adjust(A1-A2)	P_value(A1-A4)	P_adjust(A1-A4)	P_value(A2-A3)	P_adjust(A2-A3)	P_value(A3-A4)	P_adjust(A3-A4)	P_value(A2-A4)	P_adjust(A2-A4)
	ace	2014	220.75	2497.7	98.295	2127.8	94.546	2528.7	367.73	0.02566	0.09007	0.4578	0.9625	0.1062	0.2124	0.009329	0.02134	0.8947	0.8961	0.1415	0.1515
	chao	1988.7	235.07	2494.2	123.6	2144.2	117.79	2529.8	358.53	0.03002	0.09007	0.3635	0.9625	0.0941	0.2124	0.02379	0.02379	0.8787	0.8961	0.1515	0.1515
	coverage	0.99249	0.0012782	0.99066	0.00038583	0.99265	0.00079711	0.99133	0.00030772	0.07623	0.1159	0.8686	0.9625	0.2013	0.3019	0.01779	0.02134	0.07759	0.4656	0.0563	0.08445
	shannon	5.3001	0.67173	5.8441	0.30409	5.0849	0.09335	5.8176	0.12649	0.2704	0.2704	0.6119	0.9625	0.2599	0.304	0.01445	0.02134	0.8961	0.8961	0.001279	0.007674
	simpson	0.023339	0.015872	0.0086573	0.0032448	0.02604	0.0035468	0.012442	0.0021765	0.1916	0.2299	0.788	0.9625	0.304	0.304	0.003316	0.0199	0.1687	0.5061	0.004804	0.01441
	sobs	1670.7	244.65	2063.7	151.74	1678	68.505	2163.7	303.58	0.07729	0.1159	0.9625	0.9625	0.09368	0.2124	0.01597	0.02134	0.6367	0.8961	0.05393	0.08445
	Estimators	A1-Mean	A1-Sd	A3-Mean	A3-Sd	A2-Mean	A2-Sd	A4-Mean	A4-Sd	P_value(A1-A3)	P_adjust(A1-A3)	P_value(A1-A2)	P_adjust(A1-A2)	P_value(A1-A4)	P_adjust(A1-A4)	P_value(A2-A3)	P_adjust(A2-A3)	P_value(A3-A4)	P_adjust(A3-A4)	P_value(A2-A4)	P_adjust(A2-A4)
	sobs	801	133.65	733.33	146.16	844	139.39	593.33	134.44	0.5858	0.703	0.7194	0.7194	0.1306	0.3919	0.3963	0.7553	0.2891	0.4337	0.08843	0.3357
	shannon	4.6788	0.36552	3.7626	0.53875	4.196	0.5985	3.7216	0.49855	0.07141	0.2142	0.299	0.5838	0.05512	0.3307	0.404	0.7553	0.9276	0.9276	0.351	0.5265
	simpson	0.029782	0.013826	0.1036	0.021123	0.049287	0.028189	0.067496	0.042795	0.007157	0.04294	0.3425	0.5838	0.22	0.4314	0.05577	0.3346	0.2602	0.4337	0.5716	0.6859
	ace	859.45	157.17	929.89	33.323	950.26	100.31	730.02	202.67	0.4899	0.703	0.4464	0.5838	0.4314	0.4314	0.7553	0.7553	0.1672	0.4337	0.1669	0.3357
	chao	857.18	157	884	81.195	943.01	114.2	722.24	196.56	0.8057	0.8057	0.4865	0.5838	0.4054	0.4314	0.5062	0.7553	0.2581	0.4337	0.1678	0.3357
	coverage	0.99774	0.001274	0.9963	0.0011111	0.99656	0.00048399	0.99662	0.0012609	0.2127	0.4255	0.2065	0.5838	0.3381	0.4314	0.7287	0.7553	0.7579	0.9094	0.9424	0.9424

## Sheet: Table S2
Bacteria															Fungi
Phylum	Stage 1	Stage 2	Stage 3	Stage 4	Total	Percentage		Phylum	Stage 1	Stage 2	Stage 3	Stage 4			Phylum	Stage 1	Stage 2	Stage 3	Stage 4	Total	Percentage			Phylum	Stage 1	Stage 2	Stage 3	Stage 4
Cyanobacteria	10303.3	15817	7645.33	9101.67	42867.3	0.238258		Cyanobacteria	0.229065	0.351645	0.169972	0.202349			Ascomycota	93272	114215	70087	109204	386778	0.720337			Ascomycota	0.694841	0.850859	0.522122	0.813529
Actinobacteriota	12233	8322	11102.7	9888.33	41546	0.230914		Actinobacteriota	0.271965	0.185016	0.246836	0.219838			Basidiomycota	14487	11170	53244	21492	100393	0.186972			Basidiomycota	0.107923	0.0832123	0.396648	0.160107
Proteobacteria	7179.33	6896	7234.33	10497.3	31807	0.176784		Proteobacteria	0.159612	0.153313	0.160834	0.233378			Fungi_unclassified	10994	5184	6892	2333	25403	0.0473107			Fungi_unclassified	0.0819011	0.0386188	0.0513428	0.01738
Chloroflexi	3815.67	3717	6314.67	3625.33	17472.7	0.0971135		Chloroflexi	0.0848303	0.0826367	0.140388	0.0805988			Chytridiomycota	14878	3561	3694	1064	23197	0.0432022			Chytridiomycota	0.110835	0.0265281	0.0275189	0.0079264
Bacteroidota	4410	3347.67	2567	4775.33	15100	0.0839262		Bacteroidota	0.0980436	0.0744257	0.0570698	0.106166			Mortierellomycota	506	36	43	79	664	0.00123664			Mortierellomycota	0.00376951	0.000268186	0.000320334	0.00058852
Acidobacteriota	1591	2197.33	3950.67	2212.67	9951.67	0.0553116		Acidobacteriota	0.0353713	0.0488513	0.0878316	0.0491922			Rozellomycota	73	6	265	16	360	0.000670466			Rozellomycota	0.000543822	4.46977e-05	0.00197415	0.000119194
Gemmatimonadota	1451.33	1265.33	1753.67	837.667	5308	0.029502		Gemmatimonadota	0.0322662	0.028131	0.0389877	0.0186231			Glomeromycota	25	5	6	35	71	0.000132231			Glomeromycota	0.000186241	3.72481e-05	4.46977e-05	0.000260737
Myxococcota	804.667	587.667	1113.67	2008.33	4514.33	0.0250908		Myxococcota	0.0178894	0.0130651	0.0247592	0.0446495			Olpidiomycota	0	41	4	0	45	8.38082e-05			Olpidiomycota	0	0.000305434	2.97985e-05	0
Deinococcota	1308.67	867.667	305	197.667	2679	0.01489		Deinococcota	0.0290944	0.0192901	0.00678079	0.00439455			Blastocladiomycota	0	13	0	0	13	2.42113e-05			Blastocladiomycota	0	9.68451e-05	0	0
Firmicutes	412.333	379	1034.33	353	2178.67	0.0121091		Firmicutes	0.00916704	0.00842597	0.0229954	0.00784793			Basidiobolomycota	0	0	0	12	12	2.23489e-05			Basidiobolomycota	0	0	0	8.93955e-05
Planctomycetota	199.333	410	676	285.667	1571	0.00873166		Planctomycetota	0.0044316	0.00911516	0.0150289	0.00635097			Monoblepharomycota	0	4	0	0	4	7.44962e-06			Monoblepharomycota	0	2.97985e-05	0	0
Armatimonadota	487.333	406.667	319.667	237.667	1451.33	0.00806655		Armatimonadota	0.0108344	0.00904106	0.00710686	0.00528383
Patescibacteria	212.667	250	267.667	381	1111.33	0.00617682		Patescibacteria	0.00472803	0.00555803	0.00595079	0.00847043
Verrucomicrobiota	192.333	222	217	170	801.333	0.00445383		Verrucomicrobiota	0.00427597	0.00493553	0.00482437	0.00377946
Bdellovibrionota	137.667	97.6667	136	179.667	551	0.00306247		Bdellovibrionota	0.00306062	0.00217134	0.00302357	0.00399437
unclassified_norank	82	103.333	173.667	68	427	0.00237328		unclassified_norank	0.00182303	0.00229732	0.00386098	0.00151178
Abditibacteriota	97	67.6667	55	72.6667	292.333	0.0016248		Abditibacteriota	0.00215651	0.00150437	0.00122277	0.00161553
Nitrospirota	21.6667	6	40.3333	24.3333	92.3333	0.000513191		Nitrospirota	0.000481696	0.000133393	0.000896695	0.000540981
WPS-2	13.6667	10.6667	24	23.3333	71.6667	0.000398325		WPS-2	0.000303839	0.000237142	0.00053357	0.000518749
SAR324_cladeMarine_group_B	5.66667	4	9	17.3333	36	0.000200089		SAR324_cladeMarine_group_B	0.000125982	8.89284e-05	0.000200089	0.000385356
Sumerlaeota	5	3.66667	12	7.66667	28.3333	0.000157477		Sumerlaeota	0.000111161	8.15177e-05	0.000266785	0.000170446
Methylomirabilota	5	0	6.66667	0.666667	12.3333	6.8549e-05		Methylomirabilota	0.000111161	0	0.000148214	1.48214e-05
Dependentiae	6.33333	0.333333	1	1.33333	9	5.00222e-05		Dependentiae	0.000140803	7.4107e-06	2.22321e-05	2.96428e-05
Elusimicrobiota	1.33333	0.666667	4.33333	2.33333	8.66667	4.81696e-05		Elusimicrobiota	2.96428e-05	1.48214e-05	9.63391e-05	5.18749e-05
RCP2-54	0.333333	0.666667	5.33333	1	7.33333	4.07589e-05		RCP2-54	7.4107e-06	1.48214e-05	0.000118571	2.22321e-05
Fibrobacterota	1.66667	0	2.66667	2.33333	6.66667	3.70535e-05		Fibrobacterota	3.70535e-05	0	5.92856e-05	5.18749e-05
Entotheonellaeota	0	0	5	0	5	2.77901e-05		Entotheonellaeota	0	0	0.000111161	0
WS2	0	0	1	3.66667	4.66667	2.59375e-05		WS2	0	0	2.22321e-05	8.15177e-05
Desulfobacterota	0	0	2.33333	2	4.33333	2.40848e-05		Desulfobacterota	0	0	5.18749e-05	4.44642e-05
Latescibacterota	1.66667	0	0	0	1.66667	9.26338e-06		Latescibacterota	3.70535e-05	0	0	0
Halanaerobiaeota	0	0	0	1	1	5.55803e-06		Halanaerobiaeota	0	0	0	2.22321e-05
Hydrogenedentes	0	0	0	1	1	5.55803e-06		Hydrogenedentes	0	0	0	2.22321e-05

## Sheet: Table S3
Bacteria														Fungi
Species name	Stage 1-Mean(%)	Stage 1-Sd(%)	Stage2-MeStagen(%)	Stage2-Sd(%)	Stage3-MeStagen(%)	Stage3-Sd(%)	Stage4-MeStagen(%)	Stage4-Sd(%)	P_value	P_adjust				Species name	Stage1-MeStagen(%)	Stage1-Sd(%)	Stage2-MeStagen(%)	Stage2-Sd(%)	Stage3-MeStagen(%)	Stage3-Sd(%)	Stage4-MeStagen(%)	Stage4-Sd(%)	P_value	P_adjust
g__Microcoleus_PCC-7113	0.1185	0.1168	7.046	0.8981	1.667	0.7436	5.587	3.861	0.02374	0.1973				f__Atheliaceae	0.08046	0.0527	2.07	1.844	23.6	12.71	6.666	4.524	0.0232	0.3685
g__norank_f__Coleofasciculaceae	0.09131	0.1102	7.573	0.4979	1.827	0.5166	2.26	2.317	0.02374	0.1973				f__Trichomeriaceae	1.13	0.5869	4.219	1.385	5.441	3.707	9.34	2.09	0.04148	0.3685
g__Crinalium_SAG_22.89	7.439	6.541	0.8315	0.2133	0.1215	0.1498	0.06089	0.05433	0.02488	0.1973				f__Didymellaceae	3.863	0.609	9.969	5.286	3.612	1.557	1.378	0.3814	0.04148	0.3685
g__norank_f__Acetobacteraceae	1.572	0.2528	2.72	0.2827	2.496	0.5041	1.506	0.5781	0.03781	0.1973				f__Pleosporaceae	3.323	0.6369	4.36	0.4683	2.307	1.182	1.182	0.2556	0.04148	0.3685
g__norank_f__norank_o__Frankiales	3.13	0.4671	1.304	0.09501	0.7803	0.2092	0.5484	0.1435	0.02162	0.1973				f__Aspergillaceae	7.678	9.264	0.438	0.5032	0.1862	0.1993	0.06854	0.06069	0.04148	0.3685
g__unclassified_f__Micromonosporaceae	0.7328	0.2802	0.5316	0.2299	1.175	0.4471	3.247	0.4724	0.03781	0.1973				f__Camarosporidiellaceae	0.485	0.2637	6.014	2.867	0.9677	0.2135	0.1497	0.09236	0.01879	0.3685
g__Deinococcus	2.849	1.082	1.743	0.7949	0.5528	0.1869	0.4007	0.138	0.02607	0.1973				f__unclassified_c__Agaricomycetes	0.06481	0.02201	0.03725	0.02917	1.01	0.8763	3.439	2.081	0.02708	0.3685
g__Roseisolibacter	1.615	0.2842	1.322	0.2351	1.086	0.1468	0.7234	0.1637	0.0329	0.1973				f__Verrucariaceae	0	0	0.0149	0.01861	2.227	1.89	0.00447	0.005913	0.04125	0.3685
g__Acidiphilium	0.5406	0.2112	1.314	0.1629	1.295	0.6223	0.284	0.1733	0.02862	0.1973				f__Taphrinaceae	0.1088	0.08839	0.2965	0.1957	0.3859	0.264	0.005215	0.007184	0.04148	0.3685
g__Microvirga	0.3755	0.1814	0.5425	0.2219	0.8287	0.2568	1.561	0.7101	0.04763	0.2028				f__Magnaporthaceae	0.02831	0.04153	0	0	0.008195	0.009032	0.6429	0.6487	0.04125	0.3685
g__Haliangium	0.2138	0.1271	0.2529	0.04435	1.008	0.3465	1.774	0.566	0.02998	0.1973				f__Sclerotiniaceae	0.2145	0.03597	0.2518	0.1205	0.08642	0.06517	0.006705	0.005913	0.04842	0.3685
g__Arthrobacter	1.566	0.7535	0.1066	0.05809	0.2823	0.2022	0.3799	0.2191	0.04987	0.2028				f__Periconiaceae	0.1073	0.04362	0.3449	0.2715	0.0596	0.04538	0.01862	0.003414	0.02731	0.3685
g__norank_f__norank_o__Vicinamibacterales	0.1901	0.1881	0.1907	0.0363	0.7913	0.1742	1.097	0.3829	0.0329	0.1973				f__Cantharellales_fam_Incertae_sedis	0.006705	0.003871	0.000745	0.00129	0.3121	0.2946	0.1356	0.1249	0.02508	0.3685
g__norank_f__Spirosomaceae	0.009039	0.003991	0.04063	0.03709	0.2719	0.2778	1.867	2.96	0.02862	0.1973				f__Trimorphomycetaceae	0.2727	0.2748	0.05438	0.01347	0.09759	0.08496	0.00298	0.002581	0.03681	0.3685
g__Candidatus_Alysiosphaera	0.3144	0.09285	0.7435	0.1832	0.7254	0.184	0.1963	0.06551	0.02488	0.1973				f__Cephalothecaceae	0.07375	0.06971	0.1758	0.08839	0.05289	0.0283	0.005215	0.00129	0.04288	0.3685
g__Ferruginibacter	0.1606	0.03527	0.2752	0.08548	0.4143	0.02299	1	0.3188	0.01879	0.1973				f__Geastraceae	0.04172	0.008461	0.04321	0.04647	0.00894	0.009742	0	0	0.02898	0.3685
g__Noviherbaspirillum	0.7399	0.1968	0.5111	0.1261	0.2817	0.06337	0.2835	0.04704	0.02998	0.1973				f__unclassified_o__Trechisporales	0	0	0.00745	0.005624	0.07599	0.09505	0.000745	0.00129	0.03613	0.3685
g__Craurococcus-Caldovatus	0.2228	0.09644	0.7641	0.1458	0.5951	0.1766	0.1943	0.07957	0.03446	0.1973				f__Leotiaceae	0.06183	0.04695	0.006705	0.006705	0.006705	0.005913	0	0	0.03266	0.3685
g__Conexibacter	0.6356	0.3702	0.3142	0.0685	0.5832	0.01235	0.2244	0.04866	0.03069	0.1973				f__Ophiocordycipitaceae	0.05364	0.03597	0.003725	0.003414	0	0	0.00447	0.00447	0.04144	0.3685
g__unclassified_f__Comamonadaceae	0.4106	0.176	0.146	0.008793	0.2654	0.06651	0.8891	0.1483	0.02162	0.1973				f__Capnodiales_fam_Incertae_sedis	0	0	0.01341	0.005913	0.000745	0.00129	0.02086	0.004652	0.02099	0.3685
g__unclassified_f__Microbacteriaceae	0.497	0.2999	0.2274	0.07589	0.1586	0.03787	0.6024	0.1657	0.03781	0.1973				f__Conioscyphaceae	0.009685	0.0131	0.02533	0.02874	0	0	0	0	0.04622	0.3685
g__YC-ZSS-LKJ147	0.1075	0.1247	0.2302	0.1756	1.113	1.352	0.009738	0.009013	0.04987	0.2028				f__Olpidiaceae	0	0	0.03054	0.01901	0.00298	0.005161	0	0	0.02542	0.3685
g__Rhizobacter	0.3535	0.09214	0.2595	0.0244	0.2914	0.01241	0.5421	0.06914	0.04148	0.1973				f__Torulaceae	0.00894	0.003871	0.01415	0.006828	0.002235	0.002235	0.000745	0.00129	0.03336	0.3685
g__norank_f__Isosphaeraceae	0.1419	0.02843	0.371	0.0766	0.6383	0.08315	0.2459	0.1485	0.03781	0.1973				f__Gloeocystidiellaceae	0.02309	0.02326	0	0	0	0	0	0	0.01325	0.3685
g__unclassified_f__Acetobacteraceae	0.4043	0.07202	0.2435	0.05063	0.2001	0.03176	0.1871	0.03199	0.04987	0.2028				f__Dermateaceae	0.008195	0.003414	0	0	0	0	0	0	0.01325	0.3685
g__norank_f__Vicinamibacteraceae	0.04993	0.03742	0.06247	0.03247	0.2283	0.06883	0.543	0.3281	0.0329	0.1973
g__unclassified_f__Chitinophagaceae	0.2284	0.0351	0.1293	0.0211	0.1347	0.05163	0.3899	0.08236	0.02488	0.1973
g__Fibrella	0.5132	0.3519	0.2105	0.008397	0.06493	0.05456	0.04069	0.03573	0.0361	0.1973
g__norank_f__Sandaracinaceae	0.051	0.03533	0.009902	0.01002	0.04066	0.01163	0.6227	0.178	0.0329	0.1973
g__Devosia	0.0381	0.006099	0.02344	0.01531	0.05353	0.02663	0.5967	0.03769	0.04987	0.2028
g__Skermanella	0.07543	0.02576	0.06619	0.02439	0.1487	0.07194	0.4086	0.07231	0.04987	0.2028
g__Pajaroellobacter	0.2117	0.1075	0.07079	0.02222	0.1255	0.02825	0.2824	0.04477	0.04148	0.1973
g__Mycobacterium	0.07492	0.04715	0.03721	0.01704	0.206	0.1282	0.3151	0.02629	0.0361	0.1973
g__Phaselicystis	0.1277	0.01333	0.05185	0.01984	0.08924	0.009497	0.3333	0.2809	0.02374	0.1973
g__norank_f__A4b	0.01537	0.009057	0.005315	0.005351	0.05033	0.01474	0.5297	0.3006	0.02162	0.1973
g__Edaphobaculum	0.04662	0.03267	0.06255	0.03009	0.1333	0.06813	0.3354	0.1313	0.04148	0.1973
g__Iamia	0.02557	0.02405	0.1294	0.02485	0.2552	0.1056	0.1415	0.02144	0.04987	0.2028
g__norank_f__norank_o__Rhizobiales	0.06185	0.06636	0.119	0.02552	0.1671	0.02019	0.1719	0.04108	0.03446	0.1973
g__Allorhizobium-Neorhizobium-Pararhizobium-Rhizobium	0.01618	0.01428	0.00306	0.004049	0.02941	0.02302	0.4672	0.0783	0.03069	0.1973
g__unclassified_f__Caulobacteraceae	0.06745	0.02211	0.1883	0.06262	0.1124	0.02679	0.1386	0.01158	0.04987	0.2028
g__Flavobacterium	0.02832	0.006333	0.009538	0.01061	0.01542	0.01544	0.4464	0.2856	0.03931	0.1973
g__Kineosporia	0.06565	0.02754	0.0997	0.01726	0.1353	0.01388	0.1617	0.02361	0.02607	0.1973
g__Flavitalea	0.04632	0.05859	0.01041	0.006974	0.06394	0.03159	0.3272	0.2005	0.04445	0.2028
g__norank_f__BIrii41	0.009958	0.007745	0.006698	0.008763	0.02858	0.01119	0.3823	0.1063	0.02374	0.1973
g__norank_f__Gemmataceae	0.04474	0.02804	0.09351	0.02975	0.2124	0.1234	0.0604	0.03431	0.04987	0.2028
g__Pseudomonas	0.005013	0.007261	0	0	0.001151	0.001994	0.3975	0.2133	0.04051	0.1973
g__Qipengyuania	0.04983	0.01846	0.02156	0.007202	0.03782	0.0109	0.2793	0.06704	0.02162	0.1973
g__Aurantisolimonas	0.03387	0.008014	0.02774	0.01614	0.07743	0.01312	0.2282	0.05947	0.02488	0.1973
g__Lysobacter	0.1197	0.03501	0.011	0.005169	0.04675	0.03413	0.1877	0.13	0.04763	0.2028
g__Nakamurella	0.1212	0.037	0.04442	0.005633	0.05373	0.001585	0.1376	0.03191	0.02162	0.1973
g__Actinoplanes	0.05083	0.02103	0.01748	0.01615	0.05271	0.003921	0.2265	0.1735	0.02374	0.1973
g__norank_f__norank_o__Cytophagales	0.04888	0.02671	0.0193	0.003056	0.09995	0.09166	0.1748	0.02891	0.04874	0.2028
g__Dactylosporangium	0.02226	0.01473	0.02913	0.003956	0.07595	0.01953	0.1996	0.1146	0.02374	0.1973
g__Acidicaldus	0.04586	0.01061	0.119	0.005532	0.1063	0.01631	0.05134	0.02251	0.03446	0.1973
g__norank_f__Deinococcaceae	0.06327	0.01359	0.128	0.02836	0.09764	0.04441	0.02914	0.01657	0.0329	0.1973
g__Pedobacter	0.0405	0.01308	0.001529	0.002648	0.001219	0.00106	0.2633	0.136	0.02342	0.1973
g__unclassified_f__Isosphaeraceae	0.03322	0.008416	0.1047	0.0315	0.1037	0.06853	0.0355	0.0172	0.0396	0.1973
g__Subgroup_10	0.01161	0.005352	0.004661	0.002949	0.05166	0.05779	0.1979	0.07048	0.01879	0.1973
g__Sporocytophaga	0.02553	0.003399	0.02359	0.01446	0.0671	0.03795	0.1446	0.0564	0.04053	0.1973
g__norank_f__norank_o__norank_c__JG30-KF-CM66	0.01749	0.0215	0.06212	0.01634	0.1248	0.0446	0.04168	0.006115	0.02266	0.1973
g__Brevundimonas	0.002051	0.002243	0	0	0	0	0.2411	0.05315	0.02366	0.1973
g__unclassified_f__Oxalobacteraceae	0.0527	0.03588	0.01617	0.006189	0.03812	0.0205	0.1289	0.0773	0.04148	0.1973
g__Caulobacter	0.008696	0.008838	0.004152	0.004356	0.01153	0.005741	0.2098	0.06808	0.04987	0.2028
g__norank_f__Caulobacteraceae	0.01776	0.01186	0.01689	0.01549	0.05887	0.04026	0.1334	0.0542	0.02998	0.1973
g__unclassified_f__Rhodanobacteraceae	0	0	0	0	0.001286	0.002228	0.2118	0.1439	0.02542	0.1973
g__Altererythrobacter	0.03511	0.02548	0.01966	0.01881	0.05917	0.02339	0.08942	0.008052	0.04445	0.2028
g__norank_f__Saprospiraceae	0	0	0	0	0	0	0.1975	0.1232	0.01325	0.1973
g__unclassified_f__Geodermatophilaceae	0.02356	0.01515	0.063	0.01874	0.07893	0.01518	0.02744	0.01223	0.0329	0.1973
g__norank_f__env.OPS_17	0.006369	0.002766	0.0005096	0.0008826	0.02316	0.007665	0.1504	0.03856	0.01531	0.1973
g__norank_f__Micropepsaceae	0.02677	0.03457	0.003203	0.003068	0.02083	0.005242	0.1198	0.0211	0.02374	0.1973
g__Rhodococcus	0.1596	0.1989	0	0	0.00186	0.0001149	0.007171	0.009507	0.04471	0.2028
g__Motilibacter	0.08601	0.03073	0.01092	0.004921	0.02699	0.01518	0.04301	0.006524	0.01879	0.1973
g__norank_f__Ardenticatenaceae	0	0	0	0	0	0	0.1611	0.2353	0.01325	0.1973
g__Rhodocytophaga	0.004322	0.0008654	0.003277	0.001866	0.006087	0.002404	0.1457	0.08236	0.04987	0.2028
g__Phormidium_IAM_M-71	0	0	0	0	0	0	0.1409	0.1925	0.01325	0.1973
g__norank_f__SM2D12	0	0	0.001019	0.001765	0.006092	0.00364	0.1275	0.04933	0.02264	0.1973
g__Cystobacter	0.0287	0.02906	0.009613	0.001709	0.0116	0.003927	0.08067	0.04466	0.04987	0.2028
g__norank_f__norank_o__norank_c__Parcubacteria	0.003186	0.001387	0.07538	0.03515	0.003717	0.001932	0.03805	0.03661	0.0329	0.1973
g__unclassified_f__Xanthobacteraceae	0.01218	0.005496	0.03539	0.00908	0.05482	0.006271	0.01793	0.002807	0.01879	0.1973
g__Terrimonas	0	0	0	0	0.001151	0.001994	0.1151	0.09864	0.02542	0.1973
g__Nannocystis	0.002223	0.003851	0	0	0.03211	0.01247	0.07875	0.03229	0.01715	0.1973
g__Cytophaga	0.05213	0.03581	0.004663	0.006621	0.003654	0.001639	0.0488	0.01693	0.0361	0.1973
g__norank_f__Rhodanobacteraceae	0	0	0	0	0	0	0.1043	0.1057	0.01325	0.1973
g__Caenimonas	0.006935	0.003058	0.002767	0.002144	0.006152	0.002024	0.08319	0.01383	0.04148	0.1973
g__P3OB-42	0.009606	0.003618	0.02221	0.01028	0.01623	0.003701	0.04644	0.01996	0.03069	0.1973
g__unclassified_c__Alphaproteobacteria	0.005807	0.005033	0.009539	0.002393	0.02005	0.00892	0.05741	0.02748	0.03069	0.1973
g__Cellulomonas	0.01803	0.003839	0.00619	0.004477	0.01167	0.002104	0.05598	0.02974	0.0232	0.1973
g__unclassified_f__Sphingobacteriaceae	0.006939	0.001899	0.00102	0.000883	0.0139	0.009384	0.06993	0.05064	0.02374	0.1973
g__TM7a	0.008636	0.0051	0.0005096	0.0008826	0.003011	0.001879	0.07306	0.05714	0.01849	0.1973
g__norank_f__norank_o__B12-WMSP1	0	0	0.04298	0.04186	0.0356	0.04437	0	0	0.02006	0.1973
g__Dyadobacter	0.003188	0.002781	0	0	0	0	0.07449	0.06103	0.02366	0.1973
g__unclassified_o__Saccharimonadales	0.01012	0.004391	0.003568	0.003847	0.01845	0.007919	0.0438	0.01326	0.02731	0.1973
g__Ohtaekwangia	0	0	0	0	0	0	0.07451	0.07257	0.01325	0.1973
g__norank_f__norank_o__norank_c__Thermoleophilia	0.06849	0.1024	0	0	0.005066	0.004079	0	0	0.01708	0.1973
g__Candidatus_Nostocoida	0.005629	0.0009009	0.02811	0.009461	0.02946	0.0163	0.005664	0.003533	0.0396	0.1973
g__Arcticibacter	0.00808	0.006015	0.0005101	0.0008834	0.01668	0.01064	0.04276	0.0256	0.02692	0.1973
g__Duganella	0	0	0.0005825	0.001009	0.001216	0.001058	0.06443	0.03136	0.04051	0.1973
g__Pelomonas	0.01689	0.004366	0.0005096	0.0008826	0.006432	0.01114	0.03959	0.006021	0.03626	0.1973
g__Microbacterium	0.007724	0.003808	0	0	0.00636	0.00628	0.04637	0.02714	0.02233	0.1973
g__Larkinella	0	0	0	0	0.0005757	0.0009971	0.05871	0.02318	0.02542	0.1973
g__Bosea	0.01721	0.01603	0	0	0.0006408	0.00111	0.04117	0.03477	0.02699	0.1973
g__Niastella	0.001134	0.001963	0.0005096	0.0008826	0.0025	0.001169	0.04837	0.02013	0.03626	0.1973
g__Opitutus	0.002051	0.002243	0.0005096	0.0008826	0.0025	0.001169	0.04381	0.01987	0.03582	0.1973
g__KD3-10	0.01074	0.003631	0.002111	0.002315	0.005712	0.003451	0.02985	0.01916	0.04987	0.2028
g__Luteitalea	0.0005668	0.0009817	0	0	0.002566	0.002936	0.04293	0.04772	0.03504	0.1973
g__Steroidobacter	0.001702	0.0017	0.0005096	0.0008826	0.009359	0.005244	0.03277	0.02909	0.0283	0.1973
g__Chungangia	0.0005686	0.0009849	0.007501	0.001318	0.03028	0.01617	0.004776	0.003607	0.02339	0.1973
g__norank_f__norank_o__Micavibrionales	0	0	0	0	0.001219	0.00106	0.0415	0.02763	0.02366	0.1973
g__Hirschia	0	0	0	0	0	0	0.04193	0.02851	0.01325	0.1973
g__Acidovorax	0	0	0	0	0.0006408	0.00111	0.04073	0.0241	0.02542	0.1973
g__norank_f__Verrucomicrobiaceae	0.00358	0.001456	0.0005096	0.0008826	0.001284	0.001112	0.03586	0.04792	0.0311	0.1973
g__norank_f__Comamonadaceae	0	0	0	0	0	0	0.0376	0.02125	0.01325	0.1973
g__Cellvibrio	0.001134	0.001963	0	0	0.002303	0.003988	0.02953	0.009027	0.04216	0.1991
g__Flexibacter	0	0	0	0	0	0	0.03292	0.02636	0.01325	0.1973
g__norank_f__D05-2	0	0	0	0	0.00828	0.005675	0.02448	0.01464	0.01378	0.1973
g__unclassified_f__Peptostreptococcaceae	0.007898	0.001996	0.001529	0.002648	0.01123	0.002451	0.01204	0.003701	0.04288	0.201
g__Fibrisoma	0.0005668	0.0009817	0	0	0.003724	0.003866	0.02592	0.0163	0.04743	0.2028
g__Planomicrobium	0.02235	0.03531	0	0	0	0	0.006719	0.0003429	0.02232	0.1973
g__norank_f__Devosiaceae	0	0	0	0	0	0	0.02896	0.02056	0.01325	0.1973
g__Chryseolinea	0	0	0	0	0	0	0.02748	0.02168	0.01325	0.1973
g__norank_f__Rhizobiaceae	0.001135	0.0009833	0.001602	0.0001259	0.00814	0.006304	0.01635	0.004402	0.03446	0.1973
g__Taibaiella	0.001482	0.002567	0	0	0	0	0.02501	0.006386	0.02542	0.1973
g__norank_f__37-13	0	0	0	0	0.0006432	0.001114	0.02333	0.01624	0.02542	0.1973
g__Stenotrophomonas	0	0	0	0	0	0	0.02381	0.02757	0.01325	0.1973
g__Variibacter	0	0	0.00102	0.001767	0	0	0.01975	0.01855	0.04029	0.1973
g__norank_f__norank_o__Vampirovibrionales	0	0	0.002694	0.001032	0.01573	0.01312	0.001632	0.002827	0.0338	0.1973
g__Uliginosibacterium	0	0	0	0	0.0006408	0.00111	0.01867	0.009564	0.02542	0.1973
g__norank_f__A0839	0	0	0	0	0	0	0.01736	0.007081	0.01325	0.1973
g__unclassified_f__Thermomicrobiaceae	0.0007411	0.001284	0.006408	0.0005035	0.009802	0.005192	0	0	0.02699	0.1973
g__Sphingobium	0	0	0	0	0.0006408	0.00111	0.01599	0.01333	0.04029	0.1973
g__Candidatus_Ovatusbacter	0.007733	0.00662	0	0	0.007578	0.006808	0.001137	0.0009874	0.02799	0.1973
g__Rurimicrobium	0	0	0	0	0	0	0.01624	0.01403	0.01325	0.1973
g__norank_f__Sphingobacteriaceae	0	0	0	0	0.001219	0.00106	0.01496	0.01122	0.02366	0.1973
g__JCM_18997	0	0	0.002039	0.001766	0.00622	0.001309	0.0055	0.002988	0.02667	0.1973
g__norank_f__norank_o__CCD24	0	0	0	0	0	0	0.01234	0.01278	0.01325	0.1973
g__unclassified_p__Armatimonadota	0	0	0.002185	0.001135	0.007366	0.004926	0.002405	0.00077	0.04745	0.2028
g__unclassified_f__Xanthomonadaceae	0	0	0	0	0	0	0.01175	0.00816	0.01325	0.1973
g__Patulibacter	0.001308	0.001162	0.0005825	0.001009	0	0	0.009211	0.007589	0.04051	0.1973
g__Candidatus_Megaira	0.00131	0.001163	0	0	0.004873	0.002616	0.004314	0.001036	0.03873	0.1973
g__norank_f__norank_o__norank_c__norank_p__WS2	0	0	0	0	0.001792	0.001731	0.006686	0.005022	0.03254	0.1973
g__Polaromonas	0	0	0	0	0.0006432	0.001114	0.007389	0.007012	0.04029	0.1973
g__Chitinophaga	0	0	0	0	0	0	0.00771	0.004862	0.01325	0.1973
g__norank_f__LiUU-11-161	0	0	0	0	0.0005757	0.0009971	0.006926	0.009043	0.04029	0.1973
g__unclassified_c__Parcubacteria	0	0	0	0	0	0	0.00667	0.001419	0.01325	0.1973
g__norank_f__Cellvibrionaceae	0	0	0	0	0	0	0.006604	0.008149	0.01325	0.1973
g__norank_f__NS9_marine_group	0	0	0	0	0	0	0.006567	0.005807	0.01325	0.1973
g__Luteolibacter	0	0	0	0	0	0	0.00636	0.003867	0.01325	0.1973
g__Oscillochloris	0	0	0	0	0.0005757	0.0009971	0.005664	0.003533	0.02542	0.1973
g__Asticcacaulis	0.0005686	0.0009849	0	0	0	0	0.0055	0.002988	0.02542	0.1973
g__norank_f__Sutterellaceae	0	0	0.0005096	0.0008826	0	0	0.004776	0.003607	0.02542	0.1973
g__unclassified_p__Actinobacteriota	0	0	0.0005825	0.001009	0.004358	0.002984	0	0	0.02542	0.1973
g__Prosthecobacter	0	0	0	0	0.0006432	0.001114	0.003591	0.001608	0.02542	0.1973
g__Planifilum	0	0	0.0005096	0.0008826	0	0	0.002998	0.0007307	0.02542	0.1973
g__TM7	0	0	0	0	0.0005757	0.0009971	0.001861	0.0002786	0.04029	0.1973

## Sheet: Table S4
Spec	Env	R	P			Spec	Env	R	P
Bacteria	D1	0.657449	0.001			Fungi	D1	0.71508	0.001
	D2	-0.152036	0.799				D2	-0.259512	0.929
	D3	0.0990488	0.173				D3	0.0359299	0.353
	pH	0.215006	0.106				pH	0.190921	0.169
	AN	0.409799	0.007				AN	0.394468	0.006
	TN	0.439169	0.007				TN	0.430202	0.001
	TK	-0.0399822	0.585				TK	-0.0985014	0.69
	TP	0.375288	0.016				TP	0.390201	0.012
	WST	0.399102	0.01				WST	0.388653	0.01
	AK	0.533835	0.004				AK	0.507256	0.001
	SOM	0.454495	0.003				SOM	0.449018	0.002
	AP	0.334672	0.023				AP	0.342022	0.043

## Sheet: Table S5
		CAP1	CAP2	r2	P_value				CAP1	CAP2	r2	P_value
Bacteria	D1	-0.9546	0.2979	0.7702	0.002		Fungi	D1	-0.9374	-0.3484	0.8678	0.001
	D2	0.9022	0.4312	0.2412	0.272			D2	0.8379	-0.5458	0.1847	0.404
	pH	0.3739	-0.9274	0.7259	0.004			pH	0.4959	0.8684	0.5205	0.028
	TK	-0.2358	-0.9718	0.2267	0.32			TK	-0.2168	0.9762	0.5245	0.037
	WST	0.8647	-0.5023	0.8246	0.002			WST	0.91	0.4146	0.7511	0.003
